# Supplementary material for: An anoikis-based signature for predicting prognosis in hepatocellular carcinoma with machine learning
Source: Front Pharmacol. 2023 Jan 4;13:1096472. doi: 10.3389/fphar.2022.1096472 (PMC9846167; doi:10.3389/fphar.2022.1096472)
Supplement: Supplementary file 1 [file Table2.xlsx]

## Sheet: Sheet1
TABLE 2 | Clinical and molecular characteristics of TCGA HCC patients according to the risk score.
Characteristics	Overall(n = 367)	Low risk (n= 183)	High risk(n=184)	p value 1
Age				0.6
<median	175	85	90
>median	192	98	94
Gender				0.2
female	118	53	65
male	249	130	119
Alcohol consumption				0.6
No	250	127	123
Yes	117	56	61
Family history				0.4
No	207	100	107
Yes	109	58	51
HBV				0.034
Negtive	263	122	141
Positive	104	61	43
HCV				0.3
Negtive	311	159	152
Positive	56	24	32
AFP				<0.001
<median	210	119	91
>median	66	21	45
Vascular invasion				0.04
No	203	116	87
Yes	109	49	60
Histologic grade				<0.001
Grade1-2	229	134	95
Grade3-4	134	47	87
TNM				0.012
TNM I-II	254	139	115
TNM III-IV	89	35	54
OS				<0.001
Alive	249	145	104
Dead	118	38	80
PFS				<0.001
No progression	159	97	62
Progression	208	86	122
1 Wilcoxon rank sum test; Pearson's Chi-squared test
