# Supplementary material for: An anoikis-based signature for predicting prognosis in hepatocellular carcinoma with machine learning
Source: Front Pharmacol. 2023 Jan 4;13:1096472. doi: 10.3389/fphar.2022.1096472 (PMC9846167; doi:10.3389/fphar.2022.1096472)
Supplement: Supplementary file 3 [file Table1.xlsx]

## Sheet: Table 1
Supplementary Table S2. Information on antibodies used in this study
Antibody	IHC	Specificity	CAT number	Company
DAP3	1:20-200	Rabbit Polyclonal	CSB-PA006497ESR2HU	CUSABIO, China
